# Supplementary material for: Effects of Salt Stress on Earthworm Function and Compost Quality During Vermicomposting of Kitchen Wastes
Source: Bioengineering (Basel). 2025 Dec 29;13(1):38. doi: 10.3390/bioengineering13010038 (PMC12837463; doi:10.3390/bioengineering13010038)
Supplement: Supplementary file 1 [file bioengineering-13-00038-s001.zip]

Archive with 1 entries (1 files):
- bioengineering-3966601-supplementary.pdf
